# Supplementary material for: Characterization of and genetic variation for tomato seed thermo-inhibition and thermo-dormancy
Source: BMC Plant Biol. 2018 Oct 11;18:229. doi: 10.1186/s12870-018-1455-6 (PMC6182833; doi:10.1186/s12870-018-1455-6)
Supplement: Supplementary file 2 — The linkage map of the RIL population. (XLSX 31 kb) [file 12870_2018_1455_MOESM2_ESM.xlsx]

## Sheet: Sheet1
Supplemental file S1. The linkage map of the RIL population.
group Chr1	cM	Marker nr
25533-1	0	1
153163-1	0.569	3
420700-1	2.027	6
678082-1	5.066	7
809670-1	5.927	9
1074557-1	8.316	10
1226398-1	11.352	11
1450659-1	14.719	13
1603799-1	18.767	14
1654472-1	19.05	15
1801670-1	19.619	16
2173426-1	24.734	17
2218724-1	25.303	18
2288021-1	25.873	19
2304835-1	26.442	20
2446525-1	27.012	23
2714174-1	31.765	24
2746825-1	32.626	25
2766957-1	33.783	26
3172751-1	37.167	28
3233797-1	37.736	29
3620893-1	41.482	30
3676919-1	45.596	31
4454310-1	49.737	32
7044090-1	59.691	34
21037065-1	59.691	36
67512259-1	61.796	41
69227404-1	66.285	42
69430373-1	67.149	43
69683843-1	68.311	44
72402911-1	90.984	45
72831305-1	92.747	46
74314733-1	105.232	47
76672459-1	119.883	48
83444565-1	119.884	49
83852566-1	121.043	53
83886078-1	121.612	55
84030652-1	122.182	59
84453015-1	123.339	62
84791385-1	123.622	67
84851813-1	123.904	71
84847821-1	123.904	69
85091184-1	125.061	73
85115390-1	125.631	74
85349043-1	126.788	75
85393681-1	126.788	76
85528366-1	128.551	77
85588973-1	129.12	78
85769178-1	129.133	80
85919899-1	129.69	81
86093836-1	130.551	83
86171125-1	131.12	86
86467453-1	132.277	88
86636577-1	134.35	89
86652077-1	135.214	90
86749853-1	137.291	91
86770216-1	137.574	94
86867353-1	138.143	95
86993750-1	139.004	99
87007323-1	139.574	102
87315874-1	140.731	104
87424402-1	141.3	108
87466579-1	141.583	109
87520611-1	141.865	110
87626733-1	142.148	111
87876494-1	142.718	113
88132973-1	143.579	115
88220493-1	144.148	117
88208601-1	144.148	116
88485385-1	146.537	120
88779496-1	147.694	123
89170623-1	150.083	126
89263108-1	150.366	128
89516529-1	150.935	130
89692004-1	151.796	131
89952387-1	152.366	133
group Chr2
28521289-2	0	2
4409029-2	1.616	1
30762028-2	10.646	3
31349025-2	12.262	4
32325113-2	16.595	5
33753248-2	21.915	6
34231799-2	24.993	7
34944547-2	28.684	8
35068159-2	28.944	11
35155443-2	29.204	12
36411382-2	37.832	13
36572189-2	38.358	16
36706932-2	38.618	18
36842294-2	39.141	20
36952225-2	40.205	24
37383115-2	41.27	28
37722592-2	42.889	29
37910463-2	45.078	31
37964685-2	45.338	32
38096910-2	46.399	33
38320859-2	46.923	35
38420040-2	47.183	37
38733705-2	47.706	40
38920939-2	47.966	42
39021430-2	48.226	43
39279207-2	48.749	45
39337126-2	49.273	47
39609957-2	50.334	49
39840205-2	51.95	52
39990289-2	52.741	55
40330149-2	53.264	63
40402482-2	53.787	65
40555387-2	54.311	75
40758834-2	54.834	78
40903529-2	55.896	79
41198227-2	58.374	81
41438753-2	58.634	88
41701555-2	59.696	90
42037927-2	60.757	94
42396706-2	62.094	99
42548978-2	63.156	101
42818735-2	63.679	102
42834911-2	63.939	104
43008253-2	65.276	106
43635207-2	66.892	108
43946518-2	67.959	109
46518057-2	81.051	110
47093589-2	85.06	111
47196922-2	85.32	113
47421143-2	85.843	118
47296020-2	86.103	114
47468777-2	86.894	119
48052413-2	87.417	128
48113374-2	87.677	133
48200705-2	88.2	134
48330716-2	88.724	136
48346708-2	88.984	137
48407928-2	89.507	138
48497154-2	91.123	139
48532970-2	92.46	140
48900086-2	92.983	146
49087421-2	93.506	147
49269256-2	93.766	152
49452377-2	94.29	153
49813323-2	94.813	160
group Chr3
61735-3	0	1
143750-3	0.259	3
466164-3	1.05	6
79022-3	5.06	2
867839-3	5.586	7
931690-3	6.647	8
1198112-3	7.171	10
1257561-3	7.694	9
1410071-3	11.081	11
1543024-3	15.434	12
1676845-3	17.623	13
1812372-3	22.305	14
seq-rs6541	55.863	49
seq-rs5309	72.017	50
32336546-3	72.158	31
12324611-3	72.276	18
28417648-3	72.535	29
45597186-3	73.597	37
56643506-3	99.485	38
57499166-3	104.138	39
57539201-3	104.661	40
57704490-3	105.723	41
57730551-3	106.246	42
58231771-3	107.308	44
seq-rs5561	116.338	52
61455688-3	120.347	45
61519000-3	120.871	47
61881530-3	123.949	48
group Chr4
30448-4	0	1
346622-4	1.337	13
516524-4	2.673	17
452459-4	3.197	15
1767482-4	19.914	19
1896188-4	20.437	20
1975770-4	20.961	21
2196152-4	23.147	22
2281624-4	23.67	24
2417662-4	24.194	29
2573303-4	26.672	30
2594049-4	27.195	31
2771721-4	28.811	35
2773272-4	30.427	36
3143736-4	32.613	43
3154286-4	32.873	44
3400381-4	34.772	45
3622994-4	35.834	47
3902431-4	36.36	48
4053291-4	37.427	49
4375100-4	38.764	54
4654334-4	39.555	57
4711225-4	40.078	58
4936160-4	42.565	60
5241676-4	43.356	64
5295604-4	43.879	65
5460003-4	46.653	66
5520463-4	47.177	67
5548773-4	47.7	69
5825786-4	48.491	72
6186118-4	51.566	73
6219502-4	52.089	74
7033228-4	52.613	77
29987657-4	52.637	168
11229061-4	53.136	89
11593191-4	53.498	90
6972061-4	54.192	76
50180826-4	55.253	237
51439016-4	55.777	240
51678315-4	57.393	242
52252379-4	57.916	246
52505792-4	58.439	247
53408358-4	61.214	249
53677268-4	61.737	250
53711645-4	62.799	252
54159343-4	63.861	254
54341443-4	64.651	255
54504458-4	66.267	259
54809312-4	66.79	260
54845898-4	67.314	261
54943259-4	68.104	262
55015520-4	68.628	264
55077232-4	68.888	266
55204967-4	69.949	267
55510192-4	70.473	269
55747280-4	72.659	270
55937252-4	74.275	271
56476705-4	79.259	272
56571492-4	79.782	273
56749736-4	80.042	275
56774378-4	80.565	277
57014586-4	81.356	279
57162760-4	82.693	280
57404058-4	84.592	282
57835360-4	87.07	283
58082302-4	88.686	286
58084439-4	88.945	287
58175893-4	89.469	289
58211220-4	89.992	290
58250466-4	90.252	291
58341655-4	90.775	292
58658019-4	92.962	293
58745615-4	94.299	294
58779256-4	94.558	295
58889329-4	95.349	298
58874242-4	95.512	297
58808938-4	95.613	296
59390145-4	96.137	302
59563628-4	96.66	305
59679673-4	98.559	306
59836679-4	99.621	308
60154256-4	100.144	311
60508075-4	104.797	312
60747990-4	105.861	316
60826842-4	107.477	317
60868798-4	108	318
60983181-4	109.062	319
61083233-4	109.322	321
61414168-4	113.335	324
61844252-4	113.858	333
61687387-4	114.381	328
61682770-4	114.385	327
61932880-4	115.443	334
62073659-4	115.703	336
62307380-4	119.096	342
62503027-4	122.787	343
62741191-4	123.58	344
62766820-4	124.104	345
62954169-4	125.443	348
62988849-4	126.234	349
63202220-4	126.757	353
63397542-4	128.656	354
63488407-4	129.718	355
63662416-4	130.78	358
63822598-4	131.303	360
63891980-4	131.826	364
group Chr5
266350-5	0	1
416826-5	1.062	4
1860363-5	22.835	6
2166180-5	25.923	7
2237667-5	26.446	8
2355555-5	27.237	10
2448140-5	27.76	12
2515347-5	29.376	13
2532223-5	30.167	14
2654491-5	30.426	15
2708067-5	31.763	22
2732300-5	32.023	23
2830182-5	32.816	24
2861322-5	33.345	25
3036208-5	34.415	26
3184840-5	36.05	28
3353367-5	36.576	31
3478382-5	37.367	32
3786347-5	38.983	33
4037084-5	40.32	34
4135281-5	40.843	36
4313680-5	42.18	39
4710231-5	43.796	48
4467534-5	44.319	43
4419355-5	44.319	41
5016059-5	46.505	50
5155694-5	47.567	51
5329022-5	48.904	52
5457523-5	49.427	56
5826600-5	53.118	61
5763607-5	53.378	58
6145947-5	55.277	65
6502606-5	56.068	70
6711222-5	57.132	71
6814373-5	57.656	72
7031168-5	58.179	73
7268570-5	58.702	75
7487704-5	60.318	76
7534051-5	60.842	78
31952984-5	60.842	218
43033788-5	60.842	292
48684299-5	60.842	319
50536603-5	60.842	325
58486640-5	62.741	354
59109515-5	63	356
59447361-5	63.26	359
59634513-5	64.597	360
59786600-5	65.12	362
59786622-5	65.38	363
59856707-5	65.904	364
60342410-5	69.284	365
60422379-5	69.808	367
60619277-5	71.424	368
62101535-5	91.178	370
62308145-5	94.875	372
62370844-5	96.494	373
62456014-5	96.754	376
62570204-5	98.946	377
group Chr6
933851-6	0	1
1178296-6	4.669	2
1339349-6	5.731	3
1625639-6	6.521	4
1855405-6	7.045	5
2043158-6	8.946	6
2983847-6	11.724	9
3503077-6	13.34	10
3634383-6	13.6	11
10705136-6	13.859	23
17980595-6	13.859	36
22135507-6	13.871	42
15587199-6	14.382	31
9032698-6	14.906	19
15536411-6	15.936	30
5853322-6	15.966	16
28105507-6	16.832	49
28599578-6	17.281	50
28759606-6	17.566	52
28713191-6	17.806	51
29163698-6	18.33	55
29136714-6	18.334	54
29454322-6	19.12	57
29683928-6	19.38	58
30152377-6	20.171	62
31371391-6	21.789	64
31255845-6	21.789	63
31570910-6	22.313	66
31973505-6	22.572	67
32090367-6	25.687	68
32202956-6	26.478	69
33676754-6	42.631	70
33795634-6	42.631	71
33947553-6	45.127	75
33993965-6	45.65	76
34101367-6	46.712	77
34172904-6	46.972	78
34264933-6	48.587	79
34684902-6	50.774	82
34819610-6	51.297	88
35127834-6	51.821	98
35194454-6	52.081	99
35229841-6	52.34	101
35282947-6	52.864	103
35310848-6	53.387	105
35555888-6	54.449	110
35637379-6	55.239	111
35810227-6	56.304	113
35748330-6	56.827	112
36036855-6	57.889	121
36172334-6	58.68	123
36278604-6	59.203	125
36336315-6	59.463	126
36355674-6	59.986	128
36583622-6	60.51	133
36619479-6	61.033	134
36771580-6	61.556	135
37781104-6	64.035	137
37873562-6	64.558	139
37826619-6	64.558	138
38863011-6	67.332	140
38882790-6	67.856	141
38934868-6	68.379	142
39043469-6	68.903	149
39198088-6	69.426	155
39177610-6	69.426	153
39263767-6	69.949	159
39497335-6	71.565	161
39585101-6	72.088	165
39630736-6	72.348	166
39719588-6	73.964	168
40009629-6	76.151	170
40160110-6	76.674	173
40190329-6	77.197	174
40243105-6	77.721	175
40307180-6	78.244	176
40594867-6	81.018	177
41153362-6	83.497	178
41164804-6	83.757	179
41222645-6	84.28	181
41197086-6	84.28	180
41440942-6	86.466	184
41664102-6	86.992	187
41720514-6	86.992	189
41810492-6	87.252	190
41853344-6	87.776	192
42081887-6	89.112	194
42297379-6	90.728	196
42594226-6	91.79	199
42861765-6	92.05	205
43002117-6	92.84	206
43299966-6	93.1	208
42642644-6	94.162	202
43429790-6	94.955	209
43580814-6	96.298	211
43761285-6	96.821	213
44673006-6	102.148	214
44903420-6	104.334	215
group Chr7
1815095-7	0	1
1887401-7	0.793	2
1927455-7	1.053	3
2090681-7	4.783	4
3317534-7	19.428	5
28076245-7	32.456	6
55233438-7	36.463	7
55492731-7	39.844	9
55827183-7	40.634	16
56260355-7	43.409	17
56433585-7	44.47	18
56594245-7	46.086	21
56923597-7	47.148	24
56968543-7	47.408	25
57044895-7	47.931	27
57276727-7	50.118	31
57880708-7	51.733	32
58245665-7	52.257	35
58387931-7	53.873	36
58764025-7	54.396	41
58991889-7	55.735	43
60287669-7	66.896	44
60514730-7	67.42	45
60617620-7	67.42	46
60949357-7	69.035	47
60988511-7	69.826	48
61068415-7	70.349	49
61278841-7	71.686	51
61450244-7	74.461	53
61490903-7	74.72	54
group Chr8
18326-8	0	1
197152-8	1.34	5
426863-8	3.526	6
677500-8	6.303	7
697373-8	6.827	8
749732-8	7.087	9
807281-8	7.61	10
977990-8	8.672	11
1068541-8	9.465	14
1149764-8	9.988	15
2908556-8	41.872	16
15684236-8	50.105	17
50811756-8	52.589	18
55720913-8	68.192	20
55711832-8	68.451	19
55776545-8	68.975	21
56026137-8	69.498	24
56057431-8	70.022	25
56674223-8	71.637	30
56878278-8	72.974	32
57194846-8	75.455	33
57382614-8	77.071	34
57429246-8	77.331	35
57706003-8	80.105	38
57595067-8	80.365	36
58825288-8	87.457	40
59267650-8	90.533	41
59490918-8	92.148	42
59591639-8	92.672	46
59709130-8	93.195	47
59859286-8	93.718	48
59977315-8	94.509	49
60032891-8	95.032	50
60131140-8	95.292	56
60152946-8	95.816	57
60508663-8	97.432	61
60673054-8	97.691	62
62657015-8	109.836	63
group Chr9
48822-9	0	1
107066-9	0	2
372792-9	0.523	3
1303826-9	8.015	4
1751745-9	12.668	5
1836261-9	13.73	7
1958018-9	13.989	9
1917918-9	14.249	8
2109697-9	16.727	14
2411368-9	17.518	23
2124025-9	17.778	15
2247148-9	17.778	19
3440493-9	29.391	25
3502151-9	30.728	26
3529984-9	31.254	27
3826342-9	34.028	28
3951301-9	35.09	29
3987331-9	35.881	30
4113674-9	39.572	31
4714567-9	46.679	35
5037538-9	48.294	36
5399729-9	48.818	39
5837219-9	49.88	43
6048979-9	50.403	44
21283343-9	51.465	47
17049513-9	51.465	46
57807588-9	52.526	50
58088185-9	54.142	51
59327238-9	54.933	55
59830549-9	58.939	56
60416925-9	62.633	58
60487661-9	63.157	59
60676124-9	63.417	60
60746121-9	63.94	61
60878948-9	65.002	63
60907021-9	65.002	64
61256180-9	66.635	69
61607962-9	67.161	73
61700076-9	67.687	74
61757837-9	68.21	75
62098389-9	69.547	80
62161978-9	69.807	81
62248589-9	70.33	82
62423755-9	70.853	84
62482718-9	71.113	87
62496837-9	71.637	88
62632398-9	73.255	89
62896769-9	76.868	90
62985564-9	78.009	91
63010532-9	78.009	92
63211245-9	79.346	93
63302176-9	79.346	94
63537281-9	82.424	96
63841340-9	84.615	99
64089133-9	85.681	100
64117471-9	86.204	102
64117210-9	86.204	101
64293000-9	87.271	103
64794163-9	90.969	105
64960323-9	92.585	107
65052379-9	94.2	110
65062496-9	94.46	112
65152660-9	94.984	113
65285997-9	96.32	114
65468989-9	98.225	116
65685493-9	98.748	119
65814934-9	102.145	120
65923428-9	103.206	122
66074223-9	105.399	123
66164836-9	106.738	125
66260125-9	106.998	127
66398300-9	107.521	131
66518095-9	111.228	132
66561219-9	112.29	134
66709832-9	113.627	138
66807440-9	113.886	140
66922510-9	114.948	141
67115755-9	115.208	144
67231827-9	116.545	146
67309270-9	116.805	148
67604745-9	117.869	152
group Chr10
274856-10	0	1
536207-10	1.621	2
1686543-10	10.651	4
2312299-10	23.327	5
2527359-10	25.519	6
20239670-10	42.091	40
15293000-10	42.639	28
16020522-10	42.899	29
24477744-10	43.423	49
6380291-10	43.943	10
4324132-10	44.477	7
23394403-10	44.737	46
seq-rs5544-10	54.21	109
61003816-10	76.694	97
61659403-10	83.441	98
61915769-10	85.351	100
62354236-10	90.355	101
62966801-10	96.017	102
63534969-10	101.68	103
63663729-10	102.47	104
64253034-10	109.196	105
64633271-10	109.456	108
group Chr11
4106861-11	0	1
4629970-11	3.697	2
4775241-11	5.596	3
4938154-11	6.387	6
5148492-11	8.573	7
5174517-11	8.833	8
5279605-11	11.023	9
5329725-11	11.813	11
5472582-11	12.073	15
5624269-11	12.333	19
5702919-11	12.856	20
5955570-11	13.38	25
6497292-11	14.998	26
7159216-11	15.28	29
7105510-11	15.518	28
7485844-11	16.544	30
7599013-11	16.578	31
7857508-11	17.101	32
8357644-11	17.625	35
23203939-11	19.24	36
46409027-11	20.856	38
47009022-11	21.38	41
47411518-11	21.903	44
47543161-11	22.426	45
48283991-11	26.753	46
48586795-11	27.815	48
48825658-11	28.877	50
48874317-11	29.137	51
49292479-11	30.755	53
49758581-11	34.136	54
49910398-11	36.322	55
50040024-11	37.941	56
50278394-11	40.13	60
50323366-11	41.192	62
50387512-11	41.452	63
50537278-11	44.226	66
50584170-11	44.486	67
50659272-11	45.01	68
50710229-11	45.533	69
50827722-11	46.595	72
51059210-11	47.385	74
51097323-11	47.909	76
51208173-11	50.101	77
51306863-11	52	78
51419794-11	53.337	80
51721878-11	57.673	81
51886101-11	59.292	82
51894451-11	59.815	83
51937609-11	60.338	85
52219825-11	62.237	86
52283414-11	62.497	90
52536644-11	65.272	91
52635542-11	66.333	92
52769005-11	66.857	93
52815491-11	67.383	94
52849899-11	67.643	96
52958873-11	68.433	97
53090990-11	70.62	98
53185434-11	71.143	99
53249226-11	72.234	100
group Chr12
286790-12	0	7
6718-12	0.523	1
497912-12	1.314	8
542585-12	2.375	9
740334-12	4.562	12
802039-12	7.336	14
890622-12	7.86	15
1071458-12	8.65	16
1118438-12	9.174	18
1423611-12	13.18	20
1701268-12	14.517	24
1971371-12	18.847	27
2086412-12	19.107	29
2269467-12	20.443	31
2496656-12	22.514	32
2714105-12	27.21	33
2820696-12	28.073	37
2864634-12	28.864	38
2817040-12	29.387	36
3049933-12	30.449	39
3116998-12	30.972	41
3471392-12	35.299	43
3713523-12	36.09	45
3828496-12	36.349	46
3842918-12	37.411	47
3920250-12	38.473	48
4679131-12	40.375	52
4396546-12	41.993	49
6238531-12	49.115	53
43614721-12	49.638	116
44550893-12	50.7	121
44987172-12	52.316	122
45608784-12	52.839	123
47269280-12	56.53	126
47342300-12	58.146	127
47844891-12	60.921	134
48063454-12	61.181	135
48188286-12	61.971	136
48206805-12	62.495	137
48238889-12	63.018	138
48270556-12	64.08	139
48357587-12	64.34	140
48376549-12	64.863	141
48399429-12	65.386	142
48438942-12	65.91	143
48484056-12	66.433	144
62005719-12	71.086	173
62039841-12	71.609	175
62247098-12	71.869	179
62354175-12	72.392	182
62420692-12	73.454	183
62534395-12	77.46	187
62576889-12	77.989	188
